# Supplementary material for: Spatial risk modelling of highly pathogenic avian influenza in France: Fattening duck farm activity matters
Source: PLoS One. 2025 Feb 4;20(2):e0316248. doi: 10.1371/journal.pone.0316248 (PMC11793745; doi:10.1371/journal.pone.0316248)
Supplement: S1 Table — (XLSX) [file pone.0316248.s004.xlsx]

## Sheet: Feuille1
Final model
	mean	sd	0,025quant	0,5quant	0,975quant	mode	kld
(Intercept)	-4.49	0.147	-4.782	-4.488	-4.207	-4.488	0
OutDn0	0.268	0.078	0.117	0.267	0.424	0.267	0
InDn3	3.466	0.344	2.805	3.461	4.154	3.46	0
	mean	sd	0,025quant	0,5quant	0,975quant	mode
Precision for ID	2.651	0.878	1.522	2.468	4.836	2.207
WAIC	1193.9
Effective number of parameters	96.38
Maginal log-likelihood	-630.46
Alternative model
	mean	sd	0,025quant	0,5quant	0,975quant	mode	kld
(Intercept)	-4.361	0.14	-4.639	-4.359	-4.092	-4.359	0
FfDn3	4.001	0.516	3.005	3.995	5.032	3.995	0
BreedDn0	0.148	0.078	-0.002	0.147	0.303	0.147	0
	mean	sd	0,025quant	0,5quant	0,975quant	mode
Precision for ID	2.248	0.668	1.357	2.117	3.893	1.911
WAIC	1209.75
Effective number of parameters	104.13
Maginal log-likelihood	-641.35
